# Supplementary material for: Individualized positive end-expiratory pressure guided by driving pressure in robot-assisted laparoscopic radical prostatectomy: a prospective, randomized controlled clinical trial
Source: Front Med (Lausanne). 2025 Apr 22;12:1573150. doi: 10.3389/fmed.2025.1573150 (PMC12052569; doi:10.3389/fmed.2025.1573150)
Supplement: Supplementary file 1 [file Data_Sheet_1.xlsx]

## Sheet: respiratory parameter
		compliance (mL / cmH2O)					peak pressure (cmH2O)					Plateau pressure (cmH2O)					Driving pressure (cmH2O)					PEEP (cmH2O)
Group		T1	T2	T3	T4	T5	T1	T2	T3	T4	T5	T1	T2	T3	T4	T5	T1	T2	T3	T4	T5	T1	T2	T3	T4	T5
PEEP5	1	59	31	30	22	64	19	30	29	33	18	17	27	25	29	15	12	22	20	24	7	5	5	5	5	5
PEEP5	1	87	35	36	34	82	13	20	20	21	13	12	18	18	18	10	7	13	13	13	5	5	5	5	5	5
PEEP5	1	43	27	28	21	62	19	34	31	33	16	16	32	28	30	15	11	27	23	25	7	5	5	5	5	5
PEEP5	1	50	26	30	21	56	17	30	27	32	18	15	28	25	29	16	10	23	20	24	11	5	5	5	5	5
PEEP5	1	59	22	25	23	56	19	26	28	28	18	16	22	24	24	15	11	17	19	19	10	5	5	5	5	5
PEEP5	1	59	31	34	33	63	17	22	24	26	18	14	19	22	23	14	9	14	17	18	9	5	5	5	5	5
PEEP5	1	62	31	32	32	56	16	25	23	24	18	12	22	20	21	14	7	17	15	16	9	5	5	5	5	5
PEEP5	1	38	18	17	18	34	19	31	33	33	23	17	29	32	32	20	12	24	27	27	15	5	5	5	5	5
PEEP5	1	58	34	37	31	74	15	22	25	27	18	13	19	19	21	14	8	14	14	16	9	5	5	5	5	5
PEEP5	1	65	37	31	32	81	14	21	21	23	14	12	19	19	20	11	7	14	14	15	6	5	5	5	5	5
PEEP5	1	36	23	20	21	54	19	29	31	30	18	17	28	27	26	15	12	23	22	21	10	5	5	5	5	5
PEEP5	1	73	26	24	25	78	14	22	25	24	14	12	19	22	21	11	7	14	17	16	6	5	5	5	5	5
PEEP5	1	47	39	36	39	98	17	20	22	21	12	15	19	20	19	11	10	14	15	14	6	5	5	5	5	5
PEEP5	1	57	26	22	25	61	16	26	31	30	16	14	22	26	25	13	9	17	21	20	8	5	5	5	5	5
PEEP5	1	65	25	25	26	67	16	25	23	25	15	15	22	20	21	12	10	17	15	16	7	5	5	5	5	5
PEEP5	1	46	38	36	33	36	18	23	24	23	19	16	22	22	23	15	11	17	17	18	10	5	5	5	5	5
PEEP5	1	64	23	29	21	61	16	29	27	32	16	14	26	23	28	12	9	21	18	23	7	5	5	5	5	5
PEEP5	1	56	24	26	25	61	16	26	27	26	17	14	22	23	22	15	9	17	18	17	10	5	5	5	5	5
PEEP5	1	72	43	45	56	68	15	21	23	21	16	12	21	22	20	15	7	16	17	15	10	5	5	5	5	5
PEEP5	1	51	26	22	24	56	16	26	28	29	19	13	23	25	25	15	8	18	20	20	10	5	5	5	5	5
PEEP5	1	57	24	24	19	71	16	25	27	31	16	14	22	24	28	13	9	17	19	23	8	5	5	5	5	5
PEEPIND	2	62	32	29	29	73	17	28	30	34	18	15	26	27	29	14	10	14	15	17	6	5	12	12	12	8
PEEPIND	2	46	30	31	32	51	21	31	32	31	23	17	29	29	28	19	12	17	17	16	11	5	12	12	12	8
PEEPIND	2	63	29	28	32	70	17	29	30	28	16	15	26	27	25	14	10	16	17	15	8	5	10	10	10	6
PEEPIND	2	42	26	25	23	61	19	36	36	33	20	15	31	31	29	16	10	21	21	19	10	5	10	10	10	6
PEEPIND	2	51	36	32	30	64	17	28	29	29	16	16	25	27	28	14	11	13	15	16	6	5	12	12	12	8
PEEPIND	2	55	34	35	32	69	16	28	28	30	19	13	25	24	26	16	8	14	13	15	8	5	11	11	11	8
PEEPIND	2	66	44	36	36	76	16	28	30	29	17	13	25	27	27	14	8	13	15	15	6	5	12	12	12	8
PEEPIND	2	48	30	33	29	90	18	28	26	30	16	14	25	22	26	13	9	15	12	16	9	5	10	10	10	4
PEEPIND	2	65	36	34	36	83	17	26	26	27	16	14	24	24	24	14	9	14	14	14	6	5	10	10	10	8
PEEPIND	2	48	29	27	28	73	17	27	28	29	16	16	23	25	26	15	11	13	15	16	9	5	10	10	10	6
PEEPIND	2	64	31	32	31	80	18	30	30	31	19	16	27	27	28	16	11	15	15	16	8	5	12	12	12	8
PEEPIND	2	47	29	31	30	61	17	29	29	30	17	13	26	26	27	14	8	16	16	17	8	5	10	10	10	6
PEEPIND	2	72	35	34	40	90	15	27	28	26	14	14	25	25	23	11	9	13	13	11	5	5	12	12	12	6
PEEPIND	2	63	35	33	34	72	15	28	29	29	16	13	26	27	26	14	8	13	14	13	8	5	13	13	13	6
PEEPIND	2	78	48	50	44	89	17	22	23	26	16	16	20	19	22	13	11	9	8	11	5	5	11	11	11	8
PEEPIND	2	72	32	30	33	89	16	29	29	30	16	15	27	28	28	13	10	15	16	16	5	5	12	12	12	8
PEEPIND	2	67	43	39	35	94	14	24	26	26	13	12	22	23	23	11	7	10	11	11	5	5	12	12	12	6
PEEPIND	2	63	48	38	37	92	17	29	28	29	17	14	25	24	25	14	9	13	12	13	6	5	12	12	12	8
PEEPIND	2	62	36	34	33	74	18	31	31	30	21	16	27	26	27	14	11	15	14	15	6	5	12	12	12	8
PEEPIND	2	64	33	37	32	72	17	28	28	30	19	15	26	25	27	16	10	14	13	15	8	5	12	12	12	8
PEEPIND	2	48	33	36	30	76	19	29	28	30	17	17	26	23	25	14	12	16	13	15	8	5	10	10	10	6
